# Supplementary material for: Layer-by-Layer Deposition of Hollow TiO2 Spheres with Enhanced Photoelectric Conversion Efficiency for Dye-Sensitized Solar Cell Applications
Source: Nanomaterials (Basel). 2024 Nov 6;14(22):1782. doi: 10.3390/nano14221782 (PMC11597829; doi:10.3390/nano14221782)
Supplement: Supplementary file 1 [file nanomaterials-14-01782-s001.zip]

Archive with 1 entries (1 files):
- nanomaterials-3262085-supplementary.pdf
